# Supplementary material for: Escherichia coli K-12 Transcriptomics for Assessing the Mechanism of Action of High-Power Ultrasound
Source: Microorganisms. 2023 Nov 14;11(11):2768. doi: 10.3390/microorganisms11112768 (PMC10673019; doi:10.3390/microorganisms11112768)
Supplement: Supplementary file 1 [file microorganisms-11-02768-s001.zip]

Archive with 1 entries (1 files):
- microorganisms-2569752-supplementary.pdf
